# Supplementary material for: Acute toxicity of herbicide (glyphosate) in Clarias gariepinus juveniles
Source: Toxicol Rep. 2016 May 6;3:513–5. doi: 10.1016/j.toxrep.2016.05.004 (PMC5615939; doi:10.1016/j.toxrep.2016.05.004)
Supplement: Transparency Document [file mmc1.zip]

Archive with 2 entries (2 files):
- coi_disclosure khd.pdf
- coi_disclosure.pdf
